# Supplementary material for: Acetate attenuates hyperoxaluria-induced kidney injury by inhibiting macrophage infiltration via the miR-493-3p/MIF axis
Source: Commun Biol. 2023 Mar 15;6:270. doi: 10.1038/s42003-023-04649-w (PMC10017675; doi:10.1038/s42003-023-04649-w)
Supplement: Supplementary file 4 — Supplementary Data 1 [file 42003_2023_4649_MOESM4_ESM.xlsx]

## Sheet: Figure 1
a
Oxlate excretion (mg/24h)
	Ctrl	Ac	EG	EG + Ac
	1.32	1.67	7.9	14.23
	1.34	2.13	11.88	15.21
	1.09	2.21	13.45	10.66
	2.32	1.32	16.8	11.41
	0.72	0.62	11.41	7.64
	1.78	0.76	13.53	8.99
b
Serum Cr uM
	Ctrl	Ac	EG	EG + Ac
	32.48	31.98	51.24	42.34
	29.65	28.96	43.54	33.54
	30.17	35.24	54.98	43.87
	26.47	38.43	57.94	45.14
	24.01	41.55	48.91	40.68
	28.56	29.67	47.65	36.76
BUN mM
	Ctrl	Ac	EG	EG + Ac
	4.65	4.32	9.85	3.91
	3.84	4.87	10.46	5.74
	5.41	5.24	8.83	6.24
	4.28	2.6	9.45	8.43
	4.32	6.19	12.32	8.06
	3.99	4.16	9.45	8.94
Kidney Weight (g)
	Ctrl	Ac	EG	EG + Ac
	1.64	1.41	3.66	2.89
	2.31	1.83	3.24	2.13
	1.66	2.28	3.7	3.18
	1.51	1.85	3.35	2.16
	1.59	1.67	3.13	2.66
	1.87	1.93	2.87	2.49
c
Tubular Injury Score						TUNEL Positive Cells
	Ctrl	EG	EG+Ac	Ac			Ctrl	EG	EG+Ac	Ac
	0	3	2	0			0	0.3	0.14	0
	0	4	1	0			0.01	0.35	0.25	0.02
	0	3	2	0			0	0.52	0.31	0.02
	0	3	2	0			0.01	0.49	0.22	0.03
	0	3	0	0			0.02	0.31	0.19	0
	0	2	0	0			0.02	0.43	0.17	0
8-ohdg Positive Area						αSMA Positive Area
	Ctrl	EG	EG+Ac	Ac			Ctrl	EG	EG+Ac	Ac
	0.03	0.32	0.29	0.01			0	0.08	0.032	0.011
	0.04	0.42	0.14	0.02			0.015	0.063	0.018	0.013
	0	0.39	0.18	0.03			0.01	0.061	0.025	0.015
	0.02	0.33	0.31	0			0.01	0.069	0.043	0.02
	0.03	0.21	0.15	0.02			0.023	0.087	0.051	0.009
	0.02	0.43	0.22	0.01			0	0.052	0.048	0
Fibrosis Area
	Ctrl	EG	EG+Ac	Ac
	0	0.45	0.24	0
	0.01	0.33	0.15	0
	0	0.38	0.21	0.01
	0	0.35	0.11	0
	0	0.41	0.31	0.02
	0	0.38	0.26	0
d
IL-1β Positive Tubules						TNFα IRS score
	Ctrl	EG	EG+Ac	Ac			Ctrl	EG	EG+Ac	Ac
	0.01	0.55	0.33	0.01			1	6	2	0
	0.03	0.43	0.24	0			1	8	4	0
	0.02	0.51	0.29	0.02			0	9	4	2
	0.01	0.59	0.37	0.03			2	9	6	1
	0.01	0.48	0.21	0.02			1	8	8	1
	0.03	0.44	0.25	0			2	4	3	0
CD68 Positive Cells/HPF						CD86 Positive Cells/HPF
	Ctrl	EG	EG+Ac	Ac			Ctrl	EG	EG+Ac	Ac
	2	13	5	1			1	19	18	0
	3	15	3	1			3	26	13	0
	3	17	5	3			5	24	14	4
	4	22	11	3			3	14	15	1
	1	24	8	2			3	21	9	2
	0	15	9	1			2	15	6	3

## Sheet: Figure 2
b
HK-2	% LDH Release
	Ctrl	Ox	Ox+Mφ	Mφ
	15.95	22.16	39.03	20.34
	11.98	23.45	32.74	20.09
	13.02	28.33	40.59	14.93
M-1	% LDH Release
	Ctrl	Ox	Ox+Mφ	Mφ
	13.49	19.2	31.66	17.72
	9.91	24.03	38.24	17.87
	10.95	18.41	36.75	14.06
c
HK-2	Relative expression (mRNA)
	Ctrl			Ox			Ox+Mφ			Mφ
CCL-2	1.142	1.027	0.935	5.155	5.042	5.992	10.159	11.9	11.165	6.938	6.084	7.228
CCL-3	1.143	1.17	0.767	4.707	4.382	4.861	12.858	12.25	12.676	6.611	6.499	6.825
CCL-4	1.193	1.105	0.954	2.105	2.279	2.289	6.616	5.643	6.445	4.428	5.037	4.169
CCL-5	0.939	1.204	1.12	1.415	1.482	1.467	3.535	3.259	3.39	2.62	2.465	2.61
IL-1b	0.868	1.037	0.991	29.953	28.48	33.217	51.026	59.011	53.013	21.542	23.839	27.37
OPN	0.933	1.077	1.244	3.402	3.706	3.228	2.859	3.112	3.479	1.137	1.162	1.436
TNF-α	1.089	0.884	1.02	2.685	2.342	2.309	1.928	2.194	2.284	1.486	1.303	1.517
M-1	Relative expression (mRNA)
	Ctrl			Ox			Ox+Mφ			Mφ
CCL-2	0.942	1.16	0.875	2.227	2.06	2.598	3.83	3.459	3.225	1.285	1.594	1.336
CCL-3	0.879	1.145	0.657	4.556	4.981	4.112	8.212	7.499	9.775	1.918	2.867	2.4
CCL-4	1.108	0.88	1.027	2.654	2.287	2.244	6.39	7.348	6.348	2.91	2.465	2.23
CCL-5	1.036	0.95	1.018	1.228	1.331	1.162	0.984	0.853	0.714	0.735	0.974	0.915
IL-1b	1.148	1.067	0.847	2.51	2.653	1.872	5.338	3.508	4.759	1.45	1.539	1.946
OPN	0.996	1.097	0.874	2.631	2.393	2.312	2.949	2.461	2.526	1.416	1.167	1.393
TNF-α	1.026	0.965	1.113	1.87	2.007	1.718	2.143	1.833	1.888	1.377	1.375	1.524
e
THP-1	Infiltrated Macrophages (fold)
	Ctrl	Ox	Ox+Ac	Ac
	1	1.3	0.78	1.22
	1.12	0.87	0.99	0.96
	0.97	1.12	1.23	1.05
Raw264.7	Infiltrated Macrophages (fold)
	Ctrl	Ox	Ox+Ac	Ac
	1	1.24	0.98	1.04
	1.32	0.78	1.32	1.31
	0.87	1.23	1.12	0.82
f
THP-1	Infiltrated Macrophages (fold)
	Ctrl	Ox	Ox+Ac	Ac
	1	5.72	2.54	0.75
	1.34	3.21	1.33	0.92
	0.85	4.4	2.49	1.21
Raw264.7	Infiltrated Macrophages (fold)
	Ctrl	Ox	Ox+Ac	Ac
	1	7.58	3.22	0.59
	1.54	5.36	1.9	1.54
	1.23	6.15	2.06	1.28

## Sheet: Figure 3
b
HK-2	MIF pg/ml
	Ctrl	Ox	Ox+Ac	Ac
	92.43	219	134.25	100.53
	77.29	295.46	154.21	105.27
	88.51	254.33	94.35	77.36
M-1	MIF pg/ml
	Ctrl	Ox	Ox+Ac	Ac
	65.41	314.54	198.38	77.03
	79.37	275.27	224.35	71.91
	94.1	355.59	166.93	89.54
c
MIF IRS score
	Ctrl	EG	EG+Ac	Ac
	2	8	2	3
	0	8	3	2
	2	9	3	2
	1	6	8	3
	3	3	6	2
	1	9	3	0
d
THP-1	Infiltrated Macrophages (fold)
	Ctrl	Ox	Ox+Ac	Ox+Ac+MIF
	1	6.85	3.34	5.98
	0.93	4.83	1.48	7.07
	0.77	7.12	3.31	4.35
Raw264.7	Infiltrated Macrophages (fold)
	Ctrl	Ox	Ox+Ac	Ox+Ac+MIF
	1	5.62	2.43	6.25
	1.25	3.21	1.29	6.13
	0.91	6.21	1.37	3.47

## Sheet: Figure 4
a
Relative Expression (mRNA)
	Ctrl			EG			EG+Ac			Ac
	0.784	0.909	1.149	0.718	0.97	0.936	1.016	1.326	1.033	1.211	0.803	0.941
b
HK-2	Relative Expression (mRNA)
	Ctrl			Ox			Ox+Ac			Ac
	0.796	1.104	0.915	0.953	0.981	0.542	1.563	1.01	1.161	0.881	1.372	1.302
M-1	Relative Expression (mRNA)
	Ctrl			Ox			Ox+Ac			Ac
	1.046	0.908	1.178	1.005	1.358	1.281	1.14	1.361	0.933	0.766	1.063	0.996
d
HK-2	Relative Expression (mRNA)
		Ctrl			Ox			Ox+Ac			Ac
	miR-1293	0.734	0.894	1.18	0.842	0.66	0.493	1.497	1.5	2.208	1.478	2.048	1.77
	miR-493-3p	0.91	1.09	0.803	0.604	0.28	0.392	3.901	4.033	5.462	5.677	3.653	5.389
	miR-629-3p	0.834	1.064	0.954	0.578	0.535	0.943	2.493	2.73	3.761	2.332	3.218	2.475
	miR-1537-3p	1.124	0.92	0.796	0.76	0.573	0.962	1.352	2.216	1.697	2.054	1.439	2.463
	miR-363-5p	0.903	1.168	0.933	0.523	0.724	0.778	4.683	5.857	4.806	7.809	6.534	6.612
M-1	Relative Expression (mRNA)
		Ctrl			Ox			Ox+Ac			Ac
	miR-1293	0.59	0.721	1.348	0.843	0.521	0.902	3.543	2.824	3.577	2.893	4.018	3.245
	miR-493-3p	1.062	0.735	0.683	0.519	0.65	0.767	2.565	2.16	2.491	5.177	4.51	3.829
	miR-629-3p	0.815	1.257	0.896	0.604	0.605	0.456	7.208	4.473	3.935	5.519	3.859	5.172
	miR-1537-3p	1.049	1.21	1.054	0.391	0.409	0.834	3.169	3.409	2.767	3.777	4.4	4.169
	miR-363-5p	1.336	0.728	0.833	0.631	0.221	0.543	3.272	4.786	4.318	5.448	5.598	4.57
f
HK-2	MIF (pg/ml)
	NC	miR-1293	miR-493-3p	miR-629-3p	miR-1537-3p	miR-363-5p
	111.35	132.92	40.91	53.93	99.22	69.04
	99.05	103.61	61.18	73.31	87.66	91.75
	96.43	110.6	58.14	112.79	65.01	70
	88.69	92.73	34.15	76.85	113.05	72.38
	110.06	130.51	41.43	94.91	86.3	69.95
	115.42	92.93	41.09	72.11	66.27	101.78
M-1	MIF (pg/ml)
	NC	miR-1293	miR-493-3p	miR-629-3p	miR-1537-3p	miR-363-5p
	119.63	95.15	82.16	113.25	78.03	121.04
	146.08	80.37	37.39	143.68	83.19	104.66
	101.79	91.03	32.51	94.52	106.49	62.59
	79.03	127.91	61.44	130.4	68.96	97.84
	93.8	61.53	63.69	128.56	50.41	82.67
	116.67	80.72	82.5	124.3	92.62	112.89
h
THP-1	Infiltrated Macrophages (fold)
	Ox	Ox+Ac	Ox+Ac+miR inhibitor	Ox+miR inhibitor
	1	0.17	0.78	1.24
	0.96	0.13	0.47	0.87
	0.84	0.23	0.55	1.13
Raw264.7	Infiltrated Macrophages (fold)
	Ox	Ox+Ac	Ox+Ac+miR inhibitor	Ox+miR inhibitor
	1	0.34	0.67	1.14
	1.21	0.21	0.84	1.24
	0.94	0.25	0.77	1.05
i
THP-1	Infiltrated Macrophages (fold)
	Ox	Ox+miR mimic
	1	0.39
	0.78	0.25
	0.91	0.48
Raw264.7	Infiltrated Macrophages (fold)
	Ox	Ox+miR mimic
	1	0.22
	1.18	0.17
	0.85	0.41
j
Relative luciferase activity
		NC			miR-493-3p mimic
	Wild type	1	1.132	0.884	0.693	0.511	0.642
	Mutant	1	0.893	1.212	0.779	0.965	1.072

## Sheet: Figure 5
b
H3K9ac	% Positive cells/ Field
	Ctrl	EG	EG+Ac	Ac
	43.05	36.43	55.09	54.91
	37.44	26.51	42.71	49.14
	48.97	33.58	68.25	40.95
	52.31	43.03	60.74	62.21
	58.49	48.69	52.88	51.64
	53.25	30.31	46.12	64.06
H3K27ac	% Positive cells/ Field
	Ctrl	EG	EG+Ac	Ac
	67.12	43.28	64.45	62.31
	58.59	51.03	66.13	63.22
	61.67	48.88	51.05	68.19
	64.02	47.65	62.62	58.67
	63.99	51.01	58.39	54.17
	58.85	33.26	53.81	52.87
c
H3K9ac	% Input
	Ctrl	Ox	Ox+Ac	Ac
	0.67	0.39	0.73	1.27
	0.55	0.49	0.61	1.02
	0.72	0.34	0.86	1.35
H3K27ac	% Input
	Ctrl	Ox	Ox+Ac	Ac
	0.35	0.14	0.52	0.89
	0.63	0.33	0.88	0.61
	0.61	0.18	0.9	1.18
IgG	% Input
	Ctrl	Ox	Ox+Ac	Ac
	6.4e-05	0.000226	0.0003	0.000445
	0.000349	0.000205	0.000251	0.000421
	0.000242	0.00045	0.000705	0.00015

## Sheet: Figure 6
b
kidney weight (g)
	Ctrl	EG	EG+Ac+antagomir	EG + Ac
	1.71	3.88	2.98	2.14
	2.13	3.76	3.54	2.32
	1.92	3.14	3.41	3.49
	1.74	3.42	3.12	2.81
	1.82	2.95	2.67	1.84
	1.51	2.83	3.25	2.28
Serum BUN (mmol/L)
	Ctrl	EG	EG+Ac+antagomir	EG + Ac
	4.49	8.71	7.92	4.13
	4.91	11.12	8.99	4.62
	5.32	8.59	11.27	5.35
	3.42	8.79	7.67	7.78
	4.17	11.75	9.75	8.74
	3.81	8.72	9.18	5.1
Serum Cr (uM)
	Ctrl	EG	EG+Ac+antagomir	EG + Ac
	30.95	57.31	55.41	39.41
	31.22	55.86	50.09	32.88
	27.14	49.14	36.24	37.67
	29.83	51.08	49.18	44.14
	25.51	53.29	59.73	29.06
	33.06	52.71	39.51	41.21
c
Tubular Injury Score						TUNEL Positive Cells
	Ctrl	EG	EG+Ac	EG+Ac+antagomir			Ctrl	EG	EG+Ac	EG+Ac+antagomir
	0	2	1	1			0.01	0.26	0.13	0.39
	0	3	0	4			0.01	0.44	0.11	0.41
	0	3	0	2			0.03	0.38	0.25	0.32
	0	2	2	3			0.01	0.31	0.19	0.11
	0	4	1	3			0	0.45	0.15	0.24
	0	4	3	3			0.03	0.29	0.13	0.25
% αSMA Positive Area						% Fibrosis Area
	Ctrl	EG	EG+Ac	EG+Ac+antagomir			Ctrl	EG	EG+Ac	EG+Ac+antagomir
	0	9.65	3.31	3.53			0	43.06	22.84	41.14
	2.74	3.28	2.58	9.15			2.15	41.23	31.21	36.43
	1.15	4.11	4.07	6.25			3.97	23.78	13.86	21.85
	1.03	7.56	4.58	5.58			1.22	36.94	19.09	45.01
	2.21	7.04	4.14	4.48			1.41	50.02	31.42	36.58
	0.04	8.29	3.59	5.62			2.08	48.16	23.91	31.72
d
% IL-1β Positive Tubules						TNFα IRS score
	Ctrl	EG	EG+Ac	EG+Ac+antagomir			Ctrl	EG	EG+Ac	EG+Ac+antagomir
	0.98	45.41	25.16	37.07			2	6	3	6
	2.14	47.29	23.76	35.24			1	9	3	8
	1.86	44	27.61	34.15			2	6	4	4
	0.53	58	33.47	48.26			1	6	6	9
	1.24	51	37.52	28.98			1	12	6	9
	1.49	35	27.07	36.1			1	6	4	6
CD68 Positive Cells/HPF						CD86 Positive Cells/HPF
	Ctrl	EG	EG+Ac	EG+Ac+antagomir			Ctrl	EG	EG+Ac	EG+Ac+antagomir
	5	31	11	17			0	25	8	24
	1	29	13	34			2	31	15	26
	1	15	26	18			4	33	14	19
	3	28	17	27			2	18	18	28
	2	17	14	25			0	24	21	21
	1	30	8	28			2	19	11	29
MIF IRS score
	Ctrl	EG	EG+Ac	EG+Ac+antagomir
	0	9	3	6
	0	6	1	9
	3	12	1	12
	3	8	6	12
	3	8	4	4
	2	6	4	8
